# Supplementary material for: The oribatid mite subgenus Galumna (Galumna) (Acari, Oribatida, Galumnidae) in the Philippines
Source: Zookeys. 2014 Nov 4;(452):1–13. doi: 10.3897/zookeys.452.8212 (PMC4258630; doi:10.3897/zookeys.452.8212)
Supplement: XML Treatment for Galumna (Galumna) makilingensis [file zookeys.452.8212-treatment1.xml]

<!DOCTYPE tp:taxon-treatment
  PUBLIC "-//TaxonX//DTD Taxonomic Treatment Publishing DTD v0 20100105//EN" "tax-treatment-NSO.dtd">
<tp:taxon-treatment xmlns:tp="http://www.plazi.org/taxpub"><tp:treatment-meta><kwd-group><label>Taxon classification</label><kwd><named-content content-type="kingdom">Animalia</named-content></kwd><kwd><named-content content-type="order">Oribatida</named-content></kwd><kwd><named-content content-type="family">Galumnidae</named-content></kwd></kwd-group><mixed-citation publication-type="journal"><person-group><name><surname>Ermilov</surname><given-names>Sergey G.</given-names></name><name><surname>Corpuz-Raros</surname><given-names>Leonila</given-names></name><name><surname>Tolstikov</surname><given-names>Andrei V.</given-names></name></person-group><article-title>The oribatid mite subgenus <tp:taxon-name><tp:taxon-name-part taxon-name-part-type="genus">Galumna</tp:taxon-name-part> (<tp:taxon-name-part taxon-name-part-type="subgenus">Galumna</tp:taxon-name-part>)</tp:taxon-name> (<tp:taxon-name><tp:taxon-name-part taxon-name-part-type="subclass">Acari</tp:taxon-name-part></tp:taxon-name>, <tp:taxon-name><tp:taxon-name-part taxon-name-part-type="order">Oribatida</tp:taxon-name-part></tp:taxon-name>, <tp:taxon-name><tp:taxon-name-part taxon-name-part-type="family">Galumnidae</tp:taxon-name-part></tp:taxon-name>) in the Philippines</article-title><source>Zookeys</source><day>4</day><month>11</month><year>2014</year><volume>2014</volume><issue>452</issue><fpage>1</fpage><lpage>13</lpage><pub-id pub-id-type="doi">10.3897/zookeys.452.8212</pub-id></mixed-citation></tp:treatment-meta><tp:nomenclature><label>Description of</label><tp:taxon-name>
                        <tp:taxon-name-part taxon-name-part-type="genus">Galumna</tp:taxon-name-part>
                        (<tp:taxon-name-part taxon-name-part-type="subgenus">Galumna</tp:taxon-name-part>)
                        <tp:taxon-name-part taxon-name-part-type="species">makilingensis</tp:taxon-name-part>
                        <object-id xmlns:xlink="http://www.w3.org/1999/xlink" content-type="zoobank" xlink:type="simple">http://zoobank.org/4BC74FB7-37C4-4670-8C6D-0BB8BA67C262</object-id>
                    </tp:taxon-name><tp:taxon-status xmlns:xlink="http://www.w3.org/1999/xlink" xlink:type="simple">sp. n.</tp:taxon-status><xref ref-type="fig" rid="F1">Figs 1</xref><xref ref-type="fig" rid="F2">, 2</xref><xref ref-type="fig" rid="F3">, 3</xref><xref ref-type="fig" rid="F3">, 4</xref></tp:nomenclature><tp:treatment-sec sec-type="Diagnosis"><title>Diagnosis.</title><p>With generic characters of <italic><tp:taxon-name><tp:taxon-name-part taxon-name-part-type="genus">Galumna</tp:taxon-name-part></tp:taxon-name></italic> as summarized by <xref ref-type="bibr" rid="B11">Ermilov et al. (2013)</xref>. Body size: 647–680 × 498–547. Rostrum pointed. Rostral setae of medium size, ciliate. Lamellar and interlamellar setae long, slightly barbed. Bothridial setae spindle-form. Lamellar lines very strong, divergent in distal parts to sublamellar lines. Anterior notogastral margin developed. Four pairs of porose areas present; <italic>Aa</italic> boomerang-like, other rounded or oval. Median pore present. Postanal porose area long, elongated.</p></tp:treatment-sec><tp:treatment-sec sec-type="Description"><title>Description.</title><p><italic>Measurements</italic>. Body length: 647 (holotype, female), 680 (one paratype, female); notogaster width: 498 (holotype), 547 (one paratype).</p><p><italic>Integument</italic>. Body color brown. Body surface smooth.</p><p><italic>Prodorsum</italic>. Rostrum pointed. Rostral setae (<italic>ro</italic>, 49–57) setiform, ciliate unilaterally. Lamellar (<italic>le</italic>, 118–127) and interlamellar (<italic>in</italic>, 172–184) setae setiform, slightly barbed. Bothridial setae (<italic>ss</italic>, 135–147) spindle-form, with long stalk and short, slightly barbed head. Exobothridial setae and their alveoli absent. Porose areas <italic>Ad</italic> oval, transversally oriented (24–32 × 6–10). Sublamellar lines (<italic>S</italic>) distinct, thin, curving backwards. Lamellar lines (<italic>L</italic>) very strong, parallel in basal parts and divergent in distal parts to sublamellar lines.</p><p><italic>Notogaster</italic>. Anterior notogastral margin developed. Dorsophragmata (<italic>D</italic>) of medium size, longitudinally elongated. Notogastral setae represented by 10 pairs of alveoli. Four pairs of porose areas with distinct borders: <italic>Aa</italic> boomerang-like (90–102 × 8–16), other porose areas rounded or oval; <italic>A1</italic> (20–24 × 12–16 or diameter 16–20), <italic>A2</italic> (24–32 × 12–16 or diameter 16–20) and <italic>A3</italic> (24–45 × 20–24). Alveoli <italic>la</italic> inserted posteriorly to <italic>Aa</italic>. Lyrifissures <italic>im</italic> and opisthonotal gland openings (<italic>gla</italic>) located laterally to <italic>A1</italic>. Median pore (<italic>mp</italic>) present, located little posterior to virtual line connecting porose areas <italic>A2</italic>.</p><p><italic>Gnathosoma</italic>. Morphology of subcapitulum, palps and chelicerae generally typical for species of the subgenus <tp:taxon-name><tp:taxon-name-part taxon-name-part-type="genus">Galumna</tp:taxon-name-part> (<tp:taxon-name-part taxon-name-part-type="subgenus">Galumna</tp:taxon-name-part>)</tp:taxon-name> (for example, <xref ref-type="bibr" rid="B8">Engelbrecht 1969</xref>; <xref ref-type="bibr" rid="B9">Ermilov and Anichkin 2011</xref>; <xref ref-type="bibr" rid="B10">Ermilov et al. 2011</xref>). Subcapitulum longer than wide (184 × 155). Subcapitular setae simple, slightly barbed: <italic>a</italic> (32–36) longer than <italic>m</italic> and <italic>h</italic> (both 24–28). Two pairs of adoral setae (20) setiform, barbed. Palps (135–139) with setation 0–2–1–3–9(+ω). Solenidion straight, thickened, blunt-ended, attached to eupathidium. Chelicerae (229) with two setiform, barbed setae; <italic>cha</italic> (57) longer than <italic>chb</italic> (32). Trägårdh’s organ distinct, tapered.</p><p><italic>Epimeral and lateral podosomal regions</italic>. Apodemes (1, 2, sejugal, 3) well visible. Four pairs of setiform, slightly barbed epimeral setae present; <italic>1a</italic> and <italic>3b</italic> (41–49) longer than <italic>4a</italic> and <italic>4b</italic> (24–32). Pedotecta II rectangular, rounded anteriorly in ventral view. Discidia (<italic>dis</italic>) rounded distally. Circumpedal carinae (<italic>cp</italic>) of medium length, directed to <italic>3b</italic>.</p><!--PageBreak--><!--PageBreak--><p><italic>Anogenital region</italic>. Six pairs of genital (<italic>g</italic><sub>1</sub>–<italic>g</italic><sub>6</sub>, 20–24), one pair of aggenital (<italic>ag</italic>, 20–24), two pairs of anal (<italic>an</italic><sub>1</sub>, <italic>an</italic><sub>2</sub>, 28–32) and three pairs of adanal (<italic>ad</italic><sub>1</sub>–<italic>ad</italic><sub>3</sub>, 28–32) setae setiform, slightly barbed. Anal and adanal setae slightly thicker than genital and aggenital setae. Anterior edge of genital figs with two setae. Adanal setae <italic>ad</italic><sub>3</sub> inserted laterally to adanal lyrifissures <italic>iad</italic>. Postanal porose area (<italic>Ap</italic>) long, elongated, transversally oriented (61–77 × 8–12).</p><p><italic>Legs</italic>. Morphology of leg segments, setae and solenidia generally typical for species of the subgenus <tp:taxon-name><tp:taxon-name-part taxon-name-part-type="genus">Galumna</tp:taxon-name-part> (<tp:taxon-name-part taxon-name-part-type="subgenus">Galumna</tp:taxon-name-part>)</tp:taxon-name> (for example, <xref ref-type="bibr" rid="B8">Engelbrecht 1969</xref>; <xref ref-type="bibr" rid="B9">Ermilov and Anichkin 2011</xref>; <xref ref-type="bibr" rid="B10">Ermilov et al. 2011</xref>; <xref ref-type="bibr" rid="B4">Bayartogtokh and Akrami 2014</xref>). Formulae of leg setation and solenidia: I (1–4–3–4–20) [1–2–2], II (1–4–3–4–15) [1–1–2], III (1–2–1–3–15) [1–1–0], IV (1–2–2–3–12) [0–1–0]; homology of setae and solenidia indicated in Table <xref ref-type="table" rid="T1">1</xref>.</p><fig id="F1" position="float" orientation="portrait"><label>Figure 1.</label><caption><p><tp:taxon-name><tp:taxon-name-part taxon-name-part-type="genus">Galumna</tp:taxon-name-part> (<tp:taxon-name-part taxon-name-part-type="subgenus">Galumna</tp:taxon-name-part>) <tp:taxon-name-part taxon-name-part-type="species">makilingensis</tp:taxon-name-part></tp:taxon-name> sp. n., adult: dorsal view. Scale bar 200 μm.</p></caption><graphic xmlns:xlink="http://www.w3.org/1999/xlink" xlink:href="zookeys-452-001-g001.jpg" position="float" orientation="portrait" xlink:type="simple" id="oo_33644.jpg"/></fig><fig id="F2" position="float" orientation="portrait"><label>Figure 2.</label><caption><p><tp:taxon-name><tp:taxon-name-part taxon-name-part-type="genus">Galumna</tp:taxon-name-part> (<tp:taxon-name-part taxon-name-part-type="subgenus">Galumna</tp:taxon-name-part>) <tp:taxon-name-part taxon-name-part-type="species">makilingensis</tp:taxon-name-part></tp:taxon-name> sp. n., adult: ventral view (gnathosoma and legs not illustrated). Scale bar 200 μm.</p></caption><graphic xmlns:xlink="http://www.w3.org/1999/xlink" xlink:href="zookeys-452-001-g002.jpg" position="float" orientation="portrait" xlink:type="simple" id="oo_33645.jpg"/></fig><fig id="F3" position="float" orientation="portrait"><label>Figures 3–4.</label><caption><p><tp:taxon-name><tp:taxon-name-part taxon-name-part-type="genus">Galumna</tp:taxon-name-part> (<tp:taxon-name-part taxon-name-part-type="subgenus">Galumna</tp:taxon-name-part>) <tp:taxon-name-part taxon-name-part-type="species">makilingensis</tp:taxon-name-part></tp:taxon-name> sp. n., adult: <bold>3</bold> dorso-lateral view of prodorsum, left pteromorph and anterior part of notogaster (gnathosoma and leg I not illustrated) <bold>4</bold> posterior view of notogaster. Scale bar 200 μm.</p></caption><graphic xmlns:xlink="http://www.w3.org/1999/xlink" xlink:href="zookeys-452-001-g003.jpg" position="float" orientation="portrait" xlink:type="simple" id="oo_33646.jpg"/></fig><table-wrap id="T1" position="float" orientation="portrait"><label>Table 1.</label><caption><p>Leg setation and solenidia of <tp:taxon-name><tp:taxon-name-part taxon-name-part-type="genus">Galumna</tp:taxon-name-part> (<tp:taxon-name-part taxon-name-part-type="subgenus">Galumna</tp:taxon-name-part>) <tp:taxon-name-part taxon-name-part-type="species">makilingensis</tp:taxon-name-part></tp:taxon-name> sp. n. (same data for <tp:taxon-name><tp:taxon-name-part taxon-name-part-type="genus">Galumna</tp:taxon-name-part> (<tp:taxon-name-part taxon-name-part-type="subgenus">Galumna</tp:taxon-name-part>) <tp:taxon-name-part taxon-name-part-type="species">crenata</tp:taxon-name-part></tp:taxon-name> Deb &amp; Raychaudhuri, 1975).</p></caption><table rules="all"><tbody><tr><th rowspan="1" colspan="1">Leg</th><th rowspan="1" colspan="1">Trochanter</th><th rowspan="1" colspan="1">Femur</th><th rowspan="1" colspan="1">Genu</th><th rowspan="1" colspan="1">Tibia</th><th rowspan="1" colspan="1">Tarsus</th></tr><tr><td rowspan="1" colspan="1">I</td><td rowspan="1" colspan="1"><italic>v</italic>’</td><td rowspan="1" colspan="1"><italic>d</italic>, <italic>(l)</italic>, <italic>bv</italic>’’</td><td rowspan="1" colspan="1"><italic>(l)</italic>, <italic>v</italic>’,﻿ σ</td><td rowspan="1" colspan="1"><italic>(l)</italic>, <italic>(v)</italic>,﻿ φ<sub>1</sub>, φ<sub>2</sub></td><td rowspan="1" colspan="1"><italic>(ft)</italic>, <italic>(tc)</italic>, <italic>(it)</italic>, <italic>(p)</italic>, <italic>(u)</italic>, <italic>(a)</italic>, <italic>s</italic>, <italic>(pv)</italic>, <italic>v</italic>’, <italic>(pl)</italic>, <italic>l</italic>’’, ﻿ε,﻿ ω<sub>1</sub>, ω<sub>2</sub></td></tr><tr><td rowspan="1" colspan="1">II</td><td rowspan="1" colspan="1"><italic>v</italic>’</td><td rowspan="1" colspan="1"><italic>d</italic>, <italic>(l)</italic>, <italic>bv</italic>’’</td><td rowspan="1" colspan="1"><italic>(l)</italic>, <italic>v</italic>’,﻿ σ</td><td rowspan="1" colspan="1"><italic>(l)</italic>, <italic>(v)</italic>,﻿ φ</td><td rowspan="1" colspan="1"><italic>(ft)</italic>, <italic>(tc)</italic>, <italic>(it)</italic>, <italic>(p)</italic>, <italic>(u)</italic>, <italic>(a)</italic>, <italic>s</italic>, <italic>(pv)</italic>,﻿ ω<sub>1</sub>, ω<sub>2</sub></td></tr><tr><td rowspan="1" colspan="1">III</td><td rowspan="1" colspan="1"><italic>v</italic>’</td><td rowspan="1" colspan="1"><italic>d</italic>, <italic>ev</italic>’</td><td rowspan="1" colspan="1"><italic>l</italic>’,﻿ σ</td><td rowspan="1" colspan="1"><italic>l</italic>’, <italic>(v)</italic>,﻿ φ</td><td rowspan="1" colspan="1"><italic>(ft)</italic>, <italic>(tc)</italic>, <italic>(it)</italic>, <italic>(p)</italic>, <italic>(u)</italic>, <italic>(a)</italic>, <italic>s</italic>, <italic>(pv)</italic></td></tr><tr><td rowspan="1" colspan="1">IV</td><td rowspan="1" colspan="1"><italic>v</italic>’</td><td rowspan="1" colspan="1"><italic>d</italic>, <italic>ev</italic>’</td><td rowspan="1" colspan="1"><italic>d</italic>, <italic>l</italic>’</td><td rowspan="1" colspan="1"><italic>l</italic>’, <italic>(v)</italic>,﻿ φ</td><td rowspan="1" colspan="1"><italic>ft</italic>’’, <italic>(tc)</italic>, <italic>(p)</italic>, <italic>(u)</italic>, <italic>(a)</italic>, <italic>s</italic>, <italic>(pv)</italic></td></tr></tbody></table><table-wrap-foot><fn><p>Roman letters refer to normal setae (ε to famulus), Greek letters to solenidia. Single prime (‘) marks setae on anterior and double prime (“) setae on posterior side of the given leg segment. Parentheses refer to a pair of setae.</p></fn></table-wrap-foot></table-wrap></tp:treatment-sec><tp:treatment-sec sec-type="Material examined"><title>Material examined.</title><p>Holotype (female) and one paratype (female): L-45.</p></tp:treatment-sec><tp:treatment-sec sec-type="Type deposition"><title>Type deposition.</title><p>The holotype is deposited in the collection of the Zoological Institute of the Russian Academy of Sciences, St. Petersburg, Russia; one paratype (dissected) is deposited in the collection of the Tyumen State University Museum of Zoology, Tyumen, Russia.</p></tp:treatment-sec><tp:treatment-sec sec-type="Etymology"><title>Etymology.</title><p>The specific name “<italic>makilingensis</italic>” refers to the type locality, Mt. Makiling, the forest reservation of the University of the Philippines Los Baños.</p></tp:treatment-sec><tp:treatment-sec sec-type="Comparison"><title>Comparison.</title><p>In having large body size, pointed rostrum, spindle-form bothridial setae, long prodorsal setae, anterior notogastral margin, four pairs of notogastral porose areas, <tp:taxon-name><tp:taxon-name-part taxon-name-part-type="genus">Galumna</tp:taxon-name-part> (<tp:taxon-name-part taxon-name-part-type="subgenus">Galumna</tp:taxon-name-part>) <tp:taxon-name-part taxon-name-part-type="species">makilingensis</tp:taxon-name-part></tp:taxon-name> sp. n. is most similar to <tp:taxon-name><tp:taxon-name-part taxon-name-part-type="genus">Galumna</tp:taxon-name-part> (<tp:taxon-name-part taxon-name-part-type="subgenus">Galumna</tp:taxon-name-part>) <tp:taxon-name-part taxon-name-part-type="species">tokyoensis</tp:taxon-name-part></tp:taxon-name> Aoki, 1966 from the Palaearctic region (Aoki 1966). However, it clearly differs from the latter by the boomerang-like porose areas <italic>Aa</italic> and long, elongated postanal porose area (versus both oval in <tp:taxon-name><tp:taxon-name-part taxon-name-part-type="genus">Galumna</tp:taxon-name-part> (<tp:taxon-name-part taxon-name-part-type="subgenus">Galumna</tp:taxon-name-part>) <tp:taxon-name-part taxon-name-part-type="species">tokyoensis</tp:taxon-name-part></tp:taxon-name>), ciliate rostral setae (versus smooth in <tp:taxon-name><tp:taxon-name-part taxon-name-part-type="genus">Galumna</tp:taxon-name-part> (<tp:taxon-name-part taxon-name-part-type="subgenus">Galumna</tp:taxon-name-part>) <tp:taxon-name-part taxon-name-part-type="species">tokyoensis</tp:taxon-name-part></tp:taxon-name>) and interlamellar setae longer than lamellar setae (versus similar in length in <tp:taxon-name><tp:taxon-name-part taxon-name-part-type="genus">Galumna</tp:taxon-name-part> (<tp:taxon-name-part taxon-name-part-type="subgenus">Galumna</tp:taxon-name-part>) <tp:taxon-name-part taxon-name-part-type="species">tokyoensis</tp:taxon-name-part></tp:taxon-name>).</p><p>Also, in having large body size, bothridial setae with dilated head, long prodorsal setae, anterior notogastral margin, four pairs of notogastral porose areas, <italic>Aa</italic> boomerang-like, <tp:taxon-name><tp:taxon-name-part taxon-name-part-type="genus">Galumna</tp:taxon-name-part> (<tp:taxon-name-part taxon-name-part-type="subgenus">Galumna</tp:taxon-name-part>) <tp:taxon-name-part taxon-name-part-type="species">makilingensis</tp:taxon-name-part></tp:taxon-name> sp. n. is most similar to <tp:taxon-name><tp:taxon-name-part taxon-name-part-type="genus">Galumna</tp:taxon-name-part> (<tp:taxon-name-part taxon-name-part-type="subgenus">Galumna</tp:taxon-name-part>) <tp:taxon-name-part taxon-name-part-type="species">cuneata</tp:taxon-name-part></tp:taxon-name> Aoki, 1961 from the Palaearctic region (Aoki 1961). However, it clearly differs from the latter by the pointed rostrum (versus rounded in <tp:taxon-name><tp:taxon-name-part taxon-name-part-type="genus">Galumna</tp:taxon-name-part> (<tp:taxon-name-part taxon-name-part-type="subgenus">Galumna</tp:taxon-name-part>) <tp:taxon-name-part taxon-name-part-type="species">cuneata</tp:taxon-name-part></tp:taxon-name>), ciliate rostral setae (versus smooth in <tp:taxon-name><tp:taxon-name-part taxon-name-part-type="genus">Galumna</tp:taxon-name-part> (<tp:taxon-name-part taxon-name-part-type="subgenus">Galumna</tp:taxon-name-part>) <tp:taxon-name-part taxon-name-part-type="species">cuneata</tp:taxon-name-part></tp:taxon-name>), interlamellar setae longer than lamellar setae (versus similar in length in <tp:taxon-name><tp:taxon-name-part taxon-name-part-type="genus">Galumna</tp:taxon-name-part> (<tp:taxon-name-part taxon-name-part-type="subgenus">Galumna</tp:taxon-name-part>) <tp:taxon-name-part taxon-name-part-type="species">cuneata</tp:taxon-name-part></tp:taxon-name>) and spindle-form bothridial setae (versus clavate in <tp:taxon-name><tp:taxon-name-part taxon-name-part-type="genus">Galumna</tp:taxon-name-part> (<tp:taxon-name-part taxon-name-part-type="subgenus">Galumna</tp:taxon-name-part>) <tp:taxon-name-part taxon-name-part-type="species">cuneata</tp:taxon-name-part></tp:taxon-name>).</p><!--PageBreak--></tp:treatment-sec><ref-list><ref id="B11"><mixed-citation xmlns:xlink="http://www.w3.org/1999/xlink" xlink:type="simple"><person-group><name name-style="western"><surname>Ermilov</surname><given-names>SG</given-names></name><name name-style="western"><surname>Starý</surname><given-names>J</given-names></name><name name-style="western"><surname>Sandmann</surname><given-names>D</given-names></name><name name-style="western"><surname>Marian</surname><given-names>F</given-names></name><name name-style="western"><surname>Maraun</surname><given-names>M</given-names></name></person-group> (<year>2013</year>) <article-title>New taxa and new records of oribatid mites of the family <tp:taxon-name><tp:taxon-name-part taxon-name-part-type="family">Galumnidae</tp:taxon-name-part></tp:taxon-name> (<tp:taxon-name><tp:taxon-name-part taxon-name-part-type="subclass">Acari</tp:taxon-name-part></tp:taxon-name>: <tp:taxon-name><tp:taxon-name-part taxon-name-part-type="order">Oribatida</tp:taxon-name-part></tp:taxon-name>) from Ecuador.</article-title><source>Zootaxa</source><volume>3700</volume>(<issue>2</issue>): <fpage>259</fpage>–<lpage>270</lpage>. doi: <ext-link ext-link-type="doi" xlink:href="10.11646/zootaxa.3700.2.4" xlink:type="simple">10.11646/zootaxa.3700.2.4</ext-link></mixed-citation></ref><ref id="B8"><mixed-citation xmlns:xlink="http://www.w3.org/1999/xlink" xlink:type="simple"><person-group><name name-style="western"><surname>Engelbrecht</surname><given-names>CM</given-names></name></person-group> (<year>1969</year>) <article-title>Some South African species of the genus <italic><tp:taxon-name><tp:taxon-name-part taxon-name-part-type="genus">Galumna</tp:taxon-name-part></tp:taxon-name></italic> von Heyden, 1826 (<tp:taxon-name><tp:taxon-name-part taxon-name-part-type="subclass">Acari</tp:taxon-name-part></tp:taxon-name>: <tp:taxon-name><tp:taxon-name-part taxon-name-part-type="family">Galumnidae</tp:taxon-name-part></tp:taxon-name>).</article-title><source>Journ. Ent. Soc. South. Africa</source><volume>32</volume>(<issue>1</issue>): <fpage>99</fpage>–<lpage>122</lpage>.</mixed-citation></ref><ref id="B9"><mixed-citation xmlns:xlink="http://www.w3.org/1999/xlink" xlink:type="simple"><person-group><name name-style="western"><surname>Ermilov</surname><given-names>SG</given-names></name><name name-style="western"><surname>Anichkin</surname><given-names>AE</given-names></name></person-group> (<year>2011</year>) <article-title>The galumnoid fauna (<tp:taxon-name><tp:taxon-name-part taxon-name-part-type="subclass">Acari</tp:taxon-name-part></tp:taxon-name>: <tp:taxon-name><tp:taxon-name-part taxon-name-part-type="order">Oribatida</tp:taxon-name-part></tp:taxon-name>) of Cat Tien National Park (southern Vietnam) with descriptions of two new species.</article-title><source>Int. J. Acarol.</source><volume>37</volume> (<supplement>Suppl. 1</supplement>): <fpage>85</fpage>–<lpage>94</lpage>. doi: <ext-link ext-link-type="doi" xlink:href="10.1080/01647954.2010.539982" xlink:type="simple">10.1080/01647954.2010.539982</ext-link></mixed-citation></ref><ref id="B10"><mixed-citation xmlns:xlink="http://www.w3.org/1999/xlink" xlink:type="simple"><person-group><name name-style="western"><surname>Ermilov</surname><given-names>SG</given-names></name><name name-style="western"><surname>Sidorchuk</surname><given-names>EA</given-names></name><name name-style="western"><surname>Rybalov</surname><given-names>LB</given-names></name></person-group> (<year>2011</year>) <article-title>Three new species of oribatid mites (<tp:taxon-name><tp:taxon-name-part taxon-name-part-type="subclass">Acari</tp:taxon-name-part></tp:taxon-name>: <tp:taxon-name><tp:taxon-name-part taxon-name-part-type="order">Oribatida</tp:taxon-name-part></tp:taxon-name>: <tp:taxon-name><tp:taxon-name-part taxon-name-part-type="superfamily">Galumnoidea</tp:taxon-name-part></tp:taxon-name>) from Ethiopia.</article-title><source>Int. J. Acarol.</source><volume>37</volume> (<supplement>Suppl. 1</supplement>): <fpage>2</fpage>–<lpage>17</lpage>. doi: <ext-link ext-link-type="doi" xlink:href="10.1080/01647954.2010.528799" xlink:type="simple">10.1080/01647954.2010.528799</ext-link></mixed-citation></ref><ref id="B4"><mixed-citation xmlns:xlink="http://www.w3.org/1999/xlink" xlink:type="simple"><person-group><name name-style="western"><surname>Bayartogtokh</surname><given-names>B</given-names></name><name name-style="western"><surname>Akrami</surname><given-names>MA</given-names></name></person-group> (<year>2014</year>) <article-title>The soil mite family <tp:taxon-name><tp:taxon-name-part taxon-name-part-type="family">Galumnidae</tp:taxon-name-part></tp:taxon-name> of Iran (<tp:taxon-name><tp:taxon-name-part taxon-name-part-type="subclass">Acari</tp:taxon-name-part></tp:taxon-name>: <tp:taxon-name><tp:taxon-name-part taxon-name-part-type="order">Oribatida</tp:taxon-name-part></tp:taxon-name>).</article-title><source>J. Nat. Hist.</source><volume>48</volume>(<issue>15–16</issue>): <fpage>881</fpage>–<lpage>917</lpage>. doi: <ext-link ext-link-type="doi" xlink:href="10.1080/00222933.2013.840397" xlink:type="simple">10.1080/00222933.2013.840397</ext-link></mixed-citation></ref></ref-list></tp:taxon-treatment>
