# Supplementary material for: The oribatid mite subgenus Galumna (Galumna) (Acari, Oribatida, Galumnidae) in the Philippines
Source: Zookeys. 2014 Nov 4;(452):1–13. doi: 10.3897/zookeys.452.8212 (PMC4258630; doi:10.3897/zookeys.452.8212)
Supplement: XML Treatment for Galumna (Galumna) crenata [file zookeys.452.8212-treatment2.xml]

<!DOCTYPE tp:taxon-treatment
  PUBLIC "-//TaxonX//DTD Taxonomic Treatment Publishing DTD v0 20100105//EN" "tax-treatment-NSO.dtd">
<tp:taxon-treatment xmlns:tp="http://www.plazi.org/taxpub"><tp:treatment-meta><kwd-group><label>Taxon classification</label><kwd><named-content content-type="kingdom">Animalia</named-content></kwd><kwd><named-content content-type="order">Oribatida</named-content></kwd><kwd><named-content content-type="family">Galumnidae</named-content></kwd></kwd-group><mixed-citation publication-type="journal"><person-group><name><surname>Ermilov</surname><given-names>Sergey G.</given-names></name><name><surname>Corpuz-Raros</surname><given-names>Leonila</given-names></name><name><surname>Tolstikov</surname><given-names>Andrei V.</given-names></name></person-group><article-title>The oribatid mite subgenus <tp:taxon-name><tp:taxon-name-part taxon-name-part-type="genus">Galumna</tp:taxon-name-part> (<tp:taxon-name-part taxon-name-part-type="subgenus">Galumna</tp:taxon-name-part>)</tp:taxon-name> (<tp:taxon-name><tp:taxon-name-part taxon-name-part-type="subclass">Acari</tp:taxon-name-part></tp:taxon-name>, <tp:taxon-name><tp:taxon-name-part taxon-name-part-type="order">Oribatida</tp:taxon-name-part></tp:taxon-name>, <tp:taxon-name><tp:taxon-name-part taxon-name-part-type="family">Galumnidae</tp:taxon-name-part></tp:taxon-name>) in the Philippines</article-title><source>Zookeys</source><day>4</day><month>11</month><year>2014</year><volume>2014</volume><issue>452</issue><fpage>1</fpage><lpage>13</lpage><pub-id pub-id-type="doi">10.3897/zookeys.452.8212</pub-id></mixed-citation></tp:treatment-meta><tp:nomenclature><label>Supplementary description of</label><tp:taxon-name>
                        <tp:taxon-name-part taxon-name-part-type="genus">Galumna</tp:taxon-name-part>
                        (<tp:taxon-name-part taxon-name-part-type="subgenus">Galumna</tp:taxon-name-part>)
                        <tp:taxon-name-part taxon-name-part-type="species">crenata</tp:taxon-name-part>
                    </tp:taxon-name><tp:taxon-authority>Deb &amp; Raychaudhuri, 1975</tp:taxon-authority><xref ref-type="fig" rid="F4">Figs 5</xref><xref ref-type="fig" rid="F5">, 6</xref><xref ref-type="fig" rid="F6">, 7</xref><xref ref-type="fig" rid="F6">, 8</xref><!--PageBreak--><!--PageBreak--></tp:nomenclature><tp:treatment-sec sec-type="Description"><title>Description.</title><p><italic>Measurements</italic>. Body length: 348–390 (four specimens, two females and two males); notogaster width: 258–290 (four specimens).</p><p><italic>Integument</italic>. Body color brown. Body surface smooth, but ventral side covered by the microgranular cerotegument (diameter of granules less than 1), visible only under high magnification (×1000) in dissected specimens. Genital figs with one longitudinal stria in medial parts.</p><!--PageBreak--><p><italic>Prodorsum</italic>. Rostrum rounded. Rostral setae (24–32) setiform, smooth. Lamellar and interlamellar setae minute (both 6–8), thin, smooth. Bothridial setae (49–57) clavate, with long stalk and shorter, rounded and weakly barbed distally head. Exobothridial setae and their alveoli absent. Porose areas <italic>Ad</italic> large, oval, transversally oriented (20–22 × 6–8). Lamellar and sublamellar lines distinct, thin, parallel, curving backwards.</p><p><italic>Notogaster</italic>. Anterior notogastral margin developed, but sometimes poorly visible. Dorsophragmata of medium size, longitudinally elongated. Notogastral setae represented by 10 pairs of alveoli. Four pairs of porose areas with distinct borders: <italic>Aa</italic> large, boot-shaped or weakly triangular, transversally oriented (32–36 × 12–16); <italic>A1</italic>, <italic>A2</italic> (diameter of both 8–16) and <italic>A3</italic> (diameter of 14–20) rounded. Alveoli <italic>la</italic> inserted posteriorly to <italic>Aa</italic>. Lyrifissures <italic>im</italic> located between <italic>lm</italic> and <italic>lp</italic>. Opisthonotal gland openings located laterally to <italic>A1</italic>. Median pore present, located little anterior to virtual line connecting porose areas <italic>A3</italic>.</p><!--PageBreak--><!--PageBreak--><p><italic>Gnathosoma</italic>. Morphology of subcapitulum, palps and chelicerae generally typical for species of the subgenus <tp:taxon-name><tp:taxon-name-part taxon-name-part-type="genus">Galumna</tp:taxon-name-part> (<tp:taxon-name-part taxon-name-part-type="subgenus">Galumna</tp:taxon-name-part>)</tp:taxon-name> (for example, <xref ref-type="bibr" rid="B8">Engelbrecht 1969</xref>; <xref ref-type="bibr" rid="B9">Ermilov and Anichkin 2011</xref>; <xref ref-type="bibr" rid="B10">Ermilov et al. 2011</xref>). Subcapitulum longer than wide (90–94 × 82–68). Subcapitular setae simple, smooth: <italic>a</italic> (14–16) longer and thicker than <italic>m</italic> and <italic>h</italic> (both 6–8). Two pairs of adoral setae (8) setiform, slightly barbed. Palps (57) with setation 0–2–1–3–9(+ω). Solenidion straight, thickened, blunt-ended, attached to eupathidium. Chelicerae (106–110) with two setiform, barbed setae; <italic>cha</italic> (36) longer than <italic>chb</italic> (20). Trägårdh’s organ distinct, tapered.</p><p><italic>Epimeral and lateral podosomal regions</italic>. Anterior tectum of epimere I with numerous rectangular teeth. Apodemes (1, 2, sejugal, 3) well visible. Six pairs of thin, smooth epimeral setae (8–12) present. Setae <italic>4c</italic> inserted on tubercle. Pedotecta II rectangular, rounded anteriorly in ventral view. Discidia triangular. Circumpedal carinae long, directed to pedotecta I.</p><p><italic>Anogenital region</italic>. Six pairs of genital setae (<italic>g</italic><sub>1</sub>, <italic>g</italic><sub>2</sub>, 8, <italic>g</italic><sub>3</sub>–<italic>g</italic><sub>6</sub>, 4–6), one pair of aggenital (<italic>ag</italic>, 6–8), two pairs of anal (<italic>an</italic><sub>1</sub>, <italic>an</italic><sub>2</sub>, 8) and three pairs of adanal (<italic>ad</italic><sub>1</sub>–<italic>ad</italic><sub>3</sub>, 8) setae thin, smooth. Anterior edge of genital figs with two setae. Adanal setae <italic>ad</italic><sub>3</sub> inserted laterally to adanal lyrifissures <italic>iad</italic>. Postanal porose area oval, transversally oriented (12–20 × 6–8).</p><p><italic>Legs</italic>. Morphology of leg segments, setae and solenidia generally typical for species of the subgenus <tp:taxon-name><tp:taxon-name-part taxon-name-part-type="genus">Galumna</tp:taxon-name-part> (<tp:taxon-name-part taxon-name-part-type="subgenus">Galumna</tp:taxon-name-part>)</tp:taxon-name> (for example, <xref ref-type="bibr" rid="B8">Engelbrecht 1969</xref>; <xref ref-type="bibr" rid="B9">Ermilov and Anichkin 2011</xref>; <xref ref-type="bibr" rid="B10">Ermilov et al. 2011</xref>; <xref ref-type="bibr" rid="B4">Bayartogtokh and Akrami 2014</xref>). Formulae of leg setation and solenidia: I (1–4–3–4–20) [1–2–2], II (1–4–3–4–15) [1–1–2], III (1–2–1–3–15) [1–1–0], IV (1–2–2–3–12) [0–1–0]; homology of setae and solenidia indicated in Table <xref ref-type="table" rid="T1">1</xref>.</p><fig id="F4" position="float" orientation="portrait"><label>Figure 5.</label><caption><p><tp:taxon-name><tp:taxon-name-part taxon-name-part-type="genus">Galumna</tp:taxon-name-part> (<tp:taxon-name-part taxon-name-part-type="subgenus">Galumna</tp:taxon-name-part>) <tp:taxon-name-part taxon-name-part-type="species">crenata</tp:taxon-name-part></tp:taxon-name> Deb &amp; Raychaudhuri, 1975, adult: dorsal view. Scale bar 100 μm.</p></caption><graphic xmlns:xlink="http://www.w3.org/1999/xlink" xlink:href="zookeys-452-001-g004.jpg" position="float" orientation="portrait" xlink:type="simple" id="oo_33647.jpg"/></fig><fig id="F5" position="float" orientation="portrait"><label>Figure 6.</label><caption><p><tp:taxon-name><tp:taxon-name-part taxon-name-part-type="genus">Galumna</tp:taxon-name-part> (<tp:taxon-name-part taxon-name-part-type="subgenus">Galumna</tp:taxon-name-part>) <tp:taxon-name-part taxon-name-part-type="species">crenata</tp:taxon-name-part></tp:taxon-name> Deb &amp; Raychaudhuri, 1975, adult: ventral view (legs not illustrated). Scale bar 100 μm.</p></caption><graphic xmlns:xlink="http://www.w3.org/1999/xlink" xlink:href="zookeys-452-001-g005.jpg" position="float" orientation="portrait" xlink:type="simple" id="oo_33648.jpg"/></fig><fig id="F6" position="float" orientation="portrait"><label>Figures 7–8.</label><caption><p><tp:taxon-name><tp:taxon-name-part taxon-name-part-type="genus">Galumna</tp:taxon-name-part> (<tp:taxon-name-part taxon-name-part-type="subgenus">Galumna</tp:taxon-name-part>) <tp:taxon-name-part taxon-name-part-type="species">crenata</tp:taxon-name-part></tp:taxon-name> Deb &amp; Raychaudhuri, 1975, adult: <bold>7</bold> lateral view of prodorsum, left pteromorph and anterior part of notogaster (gnathosoma and leg I not illustrated) <bold>8</bold> posterior view of notogaster and adanal setae <italic>ad</italic><sub>1</sub> and <italic>ad</italic><sub>2</sub>. Scale bar 100 μm.</p></caption><graphic xmlns:xlink="http://www.w3.org/1999/xlink" xlink:href="zookeys-452-001-g006.jpg" position="float" orientation="portrait" xlink:type="simple" id="oo_33649.jpg"/></fig></tp:treatment-sec><tp:treatment-sec sec-type="Material examined"><title>Material examined.</title><p>Four specimens (two females and two males): L-1.</p></tp:treatment-sec><tp:treatment-sec sec-type="Remarks"><title>Remarks.</title><p><tp:taxon-name><tp:taxon-name-part taxon-name-part-type="genus">Galumna</tp:taxon-name-part> (<tp:taxon-name-part taxon-name-part-type="subgenus">Galumna</tp:taxon-name-part>) <tp:taxon-name-part taxon-name-part-type="species">crenata</tp:taxon-name-part></tp:taxon-name> distinctly differs from other species of the sugenus by the presence of dentate anterior tectum of epimere I. The available Philippine specimens of this species are morphologically and in general appearance similar to the Indian specimens (Deb and Raychaudhuri, 1975). Three main differences are as follows:</p><list list-type="order"><list-item><p>Body longer (348–390 versus 319–325 in Indian specimens). We believe these differences represent intraspecific (perhaps geographical) variability.</p></list-item><list-item><p>Anterior notogastral margin is well visible (versus completely absent in Indian specimens); also, the text of other paper (<xref ref-type="bibr" rid="B16">Sarkar et al. 2007</xref>) on <tp:taxon-name><tp:taxon-name-part taxon-name-part-type="genus">Galumna</tp:taxon-name-part> (<tp:taxon-name-part taxon-name-part-type="subgenus">Galumna</tp:taxon-name-part>) <tp:taxon-name-part taxon-name-part-type="species">crenata</tp:taxon-name-part></tp:taxon-name> assert that it is present.</p></list-item><list-item><p>Rostral, lamellar and interlamellar setae developed (versus absent in Indian specimens). We believe these differences can be erroneous. The reason is that <xref ref-type="bibr" rid="B7">Deb and Raychaudhuri (1975)</xref> inadequately described this species and, probably, they overlooked these setae, because the rostral setae are usually strongly pressed to the prodorsum surface and are often not visible in dorsal and ventral views, and the lamellar and interlamellar setae are minute, well visible only under high magnification.</p></list-item></list></tp:treatment-sec><tp:treatment-sec><!--Section generated to contain objects referenced in tp:taxon-treatment.--><table-wrap id="T1" position="float" orientation="portrait"><label>Table 1.</label><caption><p>Leg setation and solenidia of <tp:taxon-name><tp:taxon-name-part taxon-name-part-type="genus">Galumna</tp:taxon-name-part> (<tp:taxon-name-part taxon-name-part-type="subgenus">Galumna</tp:taxon-name-part>) <tp:taxon-name-part taxon-name-part-type="species">makilingensis</tp:taxon-name-part></tp:taxon-name> sp. n. (same data for <tp:taxon-name><tp:taxon-name-part taxon-name-part-type="genus">Galumna</tp:taxon-name-part> (<tp:taxon-name-part taxon-name-part-type="subgenus">Galumna</tp:taxon-name-part>) <tp:taxon-name-part taxon-name-part-type="species">crenata</tp:taxon-name-part></tp:taxon-name> Deb &amp; Raychaudhuri, 1975).</p></caption><table rules="all"><tbody><tr><th rowspan="1" colspan="1">Leg</th><th rowspan="1" colspan="1">Trochanter</th><th rowspan="1" colspan="1">Femur</th><th rowspan="1" colspan="1">Genu</th><th rowspan="1" colspan="1">Tibia</th><th rowspan="1" colspan="1">Tarsus</th></tr><tr><td rowspan="1" colspan="1">I</td><td rowspan="1" colspan="1"><italic>v</italic>’</td><td rowspan="1" colspan="1"><italic>d</italic>, <italic>(l)</italic>, <italic>bv</italic>’’</td><td rowspan="1" colspan="1"><italic>(l)</italic>, <italic>v</italic>’,﻿ σ</td><td rowspan="1" colspan="1"><italic>(l)</italic>, <italic>(v)</italic>,﻿ φ<sub>1</sub>, φ<sub>2</sub></td><td rowspan="1" colspan="1"><italic>(ft)</italic>, <italic>(tc)</italic>, <italic>(it)</italic>, <italic>(p)</italic>, <italic>(u)</italic>, <italic>(a)</italic>, <italic>s</italic>, <italic>(pv)</italic>, <italic>v</italic>’, <italic>(pl)</italic>, <italic>l</italic>’’, ﻿ε,﻿ ω<sub>1</sub>, ω<sub>2</sub></td></tr><tr><td rowspan="1" colspan="1">II</td><td rowspan="1" colspan="1"><italic>v</italic>’</td><td rowspan="1" colspan="1"><italic>d</italic>, <italic>(l)</italic>, <italic>bv</italic>’’</td><td rowspan="1" colspan="1"><italic>(l)</italic>, <italic>v</italic>’,﻿ σ</td><td rowspan="1" colspan="1"><italic>(l)</italic>, <italic>(v)</italic>,﻿ φ</td><td rowspan="1" colspan="1"><italic>(ft)</italic>, <italic>(tc)</italic>, <italic>(it)</italic>, <italic>(p)</italic>, <italic>(u)</italic>, <italic>(a)</italic>, <italic>s</italic>, <italic>(pv)</italic>,﻿ ω<sub>1</sub>, ω<sub>2</sub></td></tr><tr><td rowspan="1" colspan="1">III</td><td rowspan="1" colspan="1"><italic>v</italic>’</td><td rowspan="1" colspan="1"><italic>d</italic>, <italic>ev</italic>’</td><td rowspan="1" colspan="1"><italic>l</italic>’,﻿ σ</td><td rowspan="1" colspan="1"><italic>l</italic>’, <italic>(v)</italic>,﻿ φ</td><td rowspan="1" colspan="1"><italic>(ft)</italic>, <italic>(tc)</italic>, <italic>(it)</italic>, <italic>(p)</italic>, <italic>(u)</italic>, <italic>(a)</italic>, <italic>s</italic>, <italic>(pv)</italic></td></tr><tr><td rowspan="1" colspan="1">IV</td><td rowspan="1" colspan="1"><italic>v</italic>’</td><td rowspan="1" colspan="1"><italic>d</italic>, <italic>ev</italic>’</td><td rowspan="1" colspan="1"><italic>d</italic>, <italic>l</italic>’</td><td rowspan="1" colspan="1"><italic>l</italic>’, <italic>(v)</italic>,﻿ φ</td><td rowspan="1" colspan="1"><italic>ft</italic>’’, <italic>(tc)</italic>, <italic>(p)</italic>, <italic>(u)</italic>, <italic>(a)</italic>, <italic>s</italic>, <italic>(pv)</italic></td></tr></tbody></table><table-wrap-foot><fn><p>Roman letters refer to normal setae (ε to famulus), Greek letters to solenidia. Single prime (‘) marks setae on anterior and double prime (“) setae on posterior side of the given leg segment. Parentheses refer to a pair of setae.</p></fn></table-wrap-foot></table-wrap></tp:treatment-sec><ref-list><ref id="B8"><mixed-citation xmlns:xlink="http://www.w3.org/1999/xlink" xlink:type="simple"><person-group><name name-style="western"><surname>Engelbrecht</surname><given-names>CM</given-names></name></person-group> (<year>1969</year>) <article-title>Some South African species of the genus <italic><tp:taxon-name><tp:taxon-name-part taxon-name-part-type="genus">Galumna</tp:taxon-name-part></tp:taxon-name></italic> von Heyden, 1826 (<tp:taxon-name><tp:taxon-name-part taxon-name-part-type="subclass">Acari</tp:taxon-name-part></tp:taxon-name>: <tp:taxon-name><tp:taxon-name-part taxon-name-part-type="family">Galumnidae</tp:taxon-name-part></tp:taxon-name>).</article-title><source>Journ. Ent. Soc. South. Africa</source><volume>32</volume>(<issue>1</issue>): <fpage>99</fpage>–<lpage>122</lpage>.</mixed-citation></ref><ref id="B9"><mixed-citation xmlns:xlink="http://www.w3.org/1999/xlink" xlink:type="simple"><person-group><name name-style="western"><surname>Ermilov</surname><given-names>SG</given-names></name><name name-style="western"><surname>Anichkin</surname><given-names>AE</given-names></name></person-group> (<year>2011</year>) <article-title>The galumnoid fauna (<tp:taxon-name><tp:taxon-name-part taxon-name-part-type="subclass">Acari</tp:taxon-name-part></tp:taxon-name>: <tp:taxon-name><tp:taxon-name-part taxon-name-part-type="order">Oribatida</tp:taxon-name-part></tp:taxon-name>) of Cat Tien National Park (southern Vietnam) with descriptions of two new species.</article-title><source>Int. J. Acarol.</source><volume>37</volume> (<supplement>Suppl. 1</supplement>): <fpage>85</fpage>–<lpage>94</lpage>. doi: <ext-link ext-link-type="doi" xlink:href="10.1080/01647954.2010.539982" xlink:type="simple">10.1080/01647954.2010.539982</ext-link></mixed-citation></ref><ref id="B10"><mixed-citation xmlns:xlink="http://www.w3.org/1999/xlink" xlink:type="simple"><person-group><name name-style="western"><surname>Ermilov</surname><given-names>SG</given-names></name><name name-style="western"><surname>Sidorchuk</surname><given-names>EA</given-names></name><name name-style="western"><surname>Rybalov</surname><given-names>LB</given-names></name></person-group> (<year>2011</year>) <article-title>Three new species of oribatid mites (<tp:taxon-name><tp:taxon-name-part taxon-name-part-type="subclass">Acari</tp:taxon-name-part></tp:taxon-name>: <tp:taxon-name><tp:taxon-name-part taxon-name-part-type="order">Oribatida</tp:taxon-name-part></tp:taxon-name>: <tp:taxon-name><tp:taxon-name-part taxon-name-part-type="superfamily">Galumnoidea</tp:taxon-name-part></tp:taxon-name>) from Ethiopia.</article-title><source>Int. J. Acarol.</source><volume>37</volume> (<supplement>Suppl. 1</supplement>): <fpage>2</fpage>–<lpage>17</lpage>. doi: <ext-link ext-link-type="doi" xlink:href="10.1080/01647954.2010.528799" xlink:type="simple">10.1080/01647954.2010.528799</ext-link></mixed-citation></ref><ref id="B4"><mixed-citation xmlns:xlink="http://www.w3.org/1999/xlink" xlink:type="simple"><person-group><name name-style="western"><surname>Bayartogtokh</surname><given-names>B</given-names></name><name name-style="western"><surname>Akrami</surname><given-names>MA</given-names></name></person-group> (<year>2014</year>) <article-title>The soil mite family <tp:taxon-name><tp:taxon-name-part taxon-name-part-type="family">Galumnidae</tp:taxon-name-part></tp:taxon-name> of Iran (<tp:taxon-name><tp:taxon-name-part taxon-name-part-type="subclass">Acari</tp:taxon-name-part></tp:taxon-name>: <tp:taxon-name><tp:taxon-name-part taxon-name-part-type="order">Oribatida</tp:taxon-name-part></tp:taxon-name>).</article-title><source>J. Nat. Hist.</source><volume>48</volume>(<issue>15–16</issue>): <fpage>881</fpage>–<lpage>917</lpage>. doi: <ext-link ext-link-type="doi" xlink:href="10.1080/00222933.2013.840397" xlink:type="simple">10.1080/00222933.2013.840397</ext-link></mixed-citation></ref><ref id="B16"><mixed-citation xmlns:xlink="http://www.w3.org/1999/xlink" xlink:type="simple"><person-group><name name-style="western"><surname>Sarkar</surname><given-names>S</given-names></name><name name-style="western"><surname>Sanyal</surname><given-names>AK</given-names></name><name name-style="western"><surname>Chakrabarti</surname><given-names>S</given-names></name></person-group> (<year>2007</year>) <article-title>A new species of the genus <italic><tp:taxon-name><tp:taxon-name-part taxon-name-part-type="genus">Galumna</tp:taxon-name-part></tp:taxon-name></italic> Heyden, 1826 (<tp:taxon-name><tp:taxon-name-part taxon-name-part-type="subclass">Acarina</tp:taxon-name-part></tp:taxon-name>: <tp:taxon-name><tp:taxon-name-part taxon-name-part-type="order">Oribatida</tp:taxon-name-part></tp:taxon-name>: <tp:taxon-name><tp:taxon-name-part taxon-name-part-type="family">Galumnidae</tp:taxon-name-part></tp:taxon-name>) from Uttarakhand, India.</article-title><source>Rec. Zool. Surv. India</source><volume>107</volume>(<issue>4</issue>): <fpage>13</fpage>–<lpage>16</lpage>.</mixed-citation></ref><ref id="B7"><mixed-citation xmlns:xlink="http://www.w3.org/1999/xlink" xlink:type="simple"><person-group><name name-style="western"><surname>Deb</surname><given-names>DC</given-names></name><name name-style="western"><surname>Raychaudhuri</surname><given-names>DN</given-names></name></person-group> (<year>1975</year>) <article-title>Three galumnids (<tp:taxon-name><tp:taxon-name-part taxon-name-part-type="subclass">Acari</tp:taxon-name-part></tp:taxon-name>, Cryptostigmata) from West Bengal, India.</article-title><source>Ann. Zool. Jpn.</source><volume>48</volume>(<issue>3</issue>): <fpage>167</fpage>–<lpage>171</lpage>.</mixed-citation></ref></ref-list></tp:taxon-treatment>
